# Supplementary material for: Reliability of the Polish Version of the Kinesiophobia Causes Scale (KCS) Questionnaire in Assessing the Level of Fear of Movement Among People Suffering from Chronic Nonspecific Low Back Pain
Source: Diagnostics (Basel). 2025 Jul 9;15(14):1746. doi: 10.3390/diagnostics15141746 (PMC12293594; doi:10.3390/diagnostics15141746)
Supplement: Supplementary file 1 [file diagnostics-15-01746-s001.zip]

Archive with 1 entries (1 files):
- diagnostics-3585811-supplementary.pdf
